# Supplementary material for: Patterns and Determinants of Essential and Toxic Elements in Chinese Women at Mid-Pregnancy, Late Pregnancy, and Lactation
Source: Nutrients. 2021 Feb 19;13(2):668. doi: 10.3390/nu13020668 (PMC7922563; doi:10.3390/nu13020668)
Supplement: Supplementary file 1 [file nutrients-13-00668-s001.zip]

Archive with 1 entries (1 files):
- nutrients-1099395-supplementary.pdf
